# Supplementary material for: Advances and Challenges in Aerobic Granular Sludge Membrane Bioreactors for Treating Sulfamethoxazole in Wastewater
Source: Membranes (Basel). 2026 Apr 1;16(4):139. doi: 10.3390/membranes16040139 (PMC13118233; doi:10.3390/membranes16040139)
Supplement: Supplementary file 1 [file membranes-16-00139-s001.zip]

Archive with 1 entries (1 files):
- membranes-4231324-Supplementary Materials.pdf
